# Supplementary material for: Low-toxic and organic solvent-free isolation of RNA
Source: PLoS One. 2026 Apr 15;21(4):e0345312. doi: 10.1371/journal.pone.0345312 (PMC13082646; doi:10.1371/journal.pone.0345312)
Supplement: S2 Table — (XLSX) [file pone.0345312.s004.xlsx]

## Sheet: Sheet1
sample	ct value	mean values	sd
Probe 1 W 1 5-3 H +	16.42	16.65	0.407063
Probe 1 W 1 5-3 H +	16.41
Probe 1 W 1 5-3 H +	17.12
Probe 1 W 1 5-3 H -	26.05	25.5	0.97
Probe 1 W 1 5-3 H -	26.07
Probe 1 W 1 5-3 H -	24.38
Probe 2 W 1 5-3 H +	16.77	17.0367	0.251661
Probe 2 W 1 5-3 H +	17.07
Probe 2 W 1 5-3 H +	17.27
Probe 2 W 1 5-3 H -	25.73	25.75	0.270555
Probe 2 W 1 5-3 H -	26.03
Probe 2 W 1 5-3 H -	25.49
Probe 3 W 2 5-3 H +	16.78	16.68	0.19975
Probe 3 W 2 5-3 H +	16.45
Probe 3 W 2 5-3 H +	16.81
Probe 3 W 2 5-3 H -	26.24	26.23	0.195192
Probe 3 W 2 5-3 H -	26.03
Probe 3 W 2 5-3 H -	26.42
Probe 4 W 2 5-3 H +	16.12	16.24	0.717565
Probe 4 W 2 5-3 H +	17.01
Probe 4 W 2 5-3 H +	15.59
Probe 4 W 2 5-3 H -	25.85	26.11	0.494267
Probe 4 W 2 5-3 H -	26.68
Probe 4 W 2 5-3 H -	25.8
Probe 5 W 1 5-3 T +	15.5	15.6167	0.115036
Probe 5 W 1 5-3 T +	15.73
Probe 5 W 1 5-3 T +	15.62
Probe 5 W 1 5-3 T -	32.28	31.5467	0.660101
Probe 5 W 1 5-3 T -	31
Probe 5 W 1 5-3 T -	31.36
Probe 6 W 1 5-3 T +	15.24	15.37	0.112694
Probe 6 W 1 5-3 T +	15.43
Probe 6 W 1 5-3 T +	15.44
Probe 6 W 1 5-3 T -	36.67	36.2567	0.500633
Probe 6 W 1 5-3 T -	35.7
Probe 6 W 1 5-3 T -	36.4
Probe 7 W 2 5-3 T +	15.29	15.33	0.0608276
Probe 7 W 2 5-3 T +	15.4
Probe 7 W 2 5-3 T +	15.3
Probe 7 W 2 5-3 T -	29.03	29.1567	0.113725
Probe 7 W 2 5-3 T -	29.25
Probe 7 W 2 5-3 T -	29.19
Probe 8 W 2 5-3 T +	16.06	15.97	0.0793725
Probe 8 W 2 5-3 T +	15.91
Probe 8 W 2 5-3 T +	15.94
Probe 8 W 2 5-3 T -	30.05	30.45	0.363456
Probe 8 W 2 5-3 T -	30.54
Probe 8 W 2 5-3 T -	30.76
H2O	37.43	37.1767	0.221435
H2O	37.02
H2O	37.08

## Sheet: Tabelle1
Probe 1 W 1 H +	16.65
Probe 1 W 1 H -	25.5
Probe 2 W 1 H +	17.0367
Probe 2 W 1 H -	25.75
Probe 3 W 2 H +	16.68
Probe 3 W 2 H -	26.23
Probe 4 W 2 H +	16.24
Probe 4 W 2 H -	26.11
Probe 5 W 1 T +	15.6167
Probe 5 W 1 T -	31.5467
Probe 6 W 1 T +	15.37
Probe 6 W 1 T -	36.2567
Probe 7 W 2 T +	15.33
Probe 7 W 2 T -	29.1567
Probe 8 W 2 T +	15.97
Probe 8 W 2 T -	30.45
H2O	37.1767
