# Supplementary material for: Low-toxic and organic solvent-free isolation of RNA
Source: PLoS One. 2026 Apr 15;21(4):e0345312. doi: 10.1371/journal.pone.0345312 (PMC13082646; doi:10.1371/journal.pone.0345312)
Supplement: S3 Table — (XLSX) [file pone.0345312.s005.xlsx]

## Sheet: Sheet1
sample	ct value	mean values
Probe 1 OregonR H +	16.14	16.4933
Probe 1 OregonR H +	16.77
Probe 1 OregonR H +	16.57
Probe 1 OregonR H -	24.28	24.1533
Probe 1 OregonR H -	23.91
Probe 1 OregonR H -	24.27
Probe 2 w1118 H +	16.16	16.3633
Probe 2 w1118 H +	16.45
Probe 2 w1118 H +	16.48
Probe 2 w1118 H -	25.52	25.4767
Probe 2 w1118 H -	25.69
Probe 2 w1118 H -	25.22
Probe 3 #149 H +	15.77	15.7467
Probe 3 #149 H +	15.63
Probe 3 #149 H +	15.84
Probe 3 #149 H -	25.03	25.0967
Probe 3 #149 H -	25.26
Probe 3 #149 H -	25
Probe 4 #207 H +	16.67	16.7367
Probe 4 #207 H +	16.86
Probe 4 #207 H +	16.68
Probe 4 #207 H -	25.81	26.0033
Probe 4 #207 H -	26
Probe 4 #207 H -	26.2
Probe 5 OregonR T +	16.77	16.4833
Probe 5 OregonR T +	16.31
Probe 5 OregonR T +	16.37
Probe 5 OregonR T -	30.63	30.7533
Probe 5 OregonR T -	31.04
Probe 5 OregonR T -	30.59
Probe 6 w1118 T +	15.47	15.47
Probe 6 w1118 T +	15.55
Probe 6 w1118 T +	15.39
Probe 6 w1118 T -	28.07	28.76
Probe 6 w1118 T -	29.07
Probe 6 w1118 T -	29.14
Probe 7 #149 T +	16.05	16.07
Probe 7 #149 T +	16.24
Probe 7 #149 T +	15.92
Probe 7 #149 T -	30.37	30.3333
Probe 7 #149 T -	30.21
Probe 7 #149 T -	30.42
Probe 8 #207 T +	15.75	15.1333
Probe 8 #207 T +	14.75
Probe 8 #207 T +	14.9
Probe 8 #207 T -	30.59	30.4533
Probe 8 #207 T -	30.33
Probe 8 #207 T -	30.44
H2O	37.24	37.7167
H2O	39.96
H2O	35.95

## Sheet: Tabelle1
Probe 1 OregonR H +	16.4933
Probe 1 OregonR H -	24.1533
Probe 2 w1118 H +	16.3633
Probe 2 w1118 H -	25.4767
Probe 3 #149 H +	15.7467
Probe 3 #149 H -	25.0967
Probe 4 #207 H +	16.7367
Probe 4 #207 H -	26.0033
Probe 5 OregonR T +	16.4833
Probe 5 OregonR T -	30.7533
Probe 6 w1118 T +	15.47
Probe 6 w1118 T -	28.76
Probe 7 #149 T +	16.07
Probe 7 #149 T -	30.3333
Probe 8 #207 T +	15.1333
Probe 8 #207 T -	30.4533
H2O	37.7167
