# Supplementary material for: Low-toxic and organic solvent-free isolation of RNA
Source: PLoS One. 2026 Apr 15;21(4):e0345312. doi: 10.1371/journal.pone.0345312 (PMC13082646; doi:10.1371/journal.pone.0345312)
Supplement: S4 Table — (XLSX) [file pone.0345312.s006.xlsx]

## Sheet: Tabelle1
Title:
Date/Time:	5/19/2025	4:24:27 PM
Device:	TOptical	T-Opt2011 2264
Operator:
Comments:
Colors+Dyes:	Pos	Color Module	Dye	Gain	Meas	Refr
	1	Blue.470.520.11.3	SybrGreen	7	*
	2	Green.515.545.11.2	JOE	5
	3	Yellow.535.580.11.2	TAMRA	7	*
	4	Orange.565.605.11.2	ROX	5
	5	Red.630.670.11.1	Cy5	5
	6	NIR1.660.705.11.1	Cy5.5	5
Heated Lid:	102°C
TC Protocol:	steps	scan	°C	m:s	goto	loops	delta Temp(°C)	delta Time (s)	ramp (°C/s
	1		50	00:10	0	0	0	0	5
	2		95	03:00	0	0	0	0	5
	3		95	00:30	0	0	0	0	5
	4		60	00:30	0	0	0	0	5
	5	*	72	00:42	3	39	0	0	5
	6	*	59	00:06	6	36	1	0	5
Melt active:	Yes
Meas. Repeats:	3
Color Comp.:
Well	Sample name	Sample type	Gene	Ct	Mean Ct	Conc. Std.	Mean Conc.	Std.Dev. Ct	Std.Dev. Mean Conc.
B2		Unknown	Urea +RT	15.38	15.38			0	15.0167
B3		Unknown	Urea +RT	15.43	15.43			0				Urea 1 +RT	15.02
B4		Unknown	Urea +RT	14.24	14.24			0				Urea 1 -RT	24.9
B5		Unknown	Urea -RT	25.03	25.03			0	24.8633			Urea 2 +RT	15.6
B6		Unknown	Urea -RT	24.75	24.75			0				Urea 2 -RT	25.4
B7		Unknown	Urea -RT	24.81	24.81			0				Urea 3 +RT	16.2
B8		Unknown	Trizol +RT	14.69	14.69			0	14.7233			Urea 3 -RT	26.9
B9		Unknown	Trizol +RT	14.57	14.57			0				Urea 4 +RT	14.7
B10		Unknown	Trizol +RT	14.91	14.91			0				Urea 4 -RT	26.2
C2		Unknown	Urea +RT	15.81	15.81			0	15.59			Trizol 1 +RT	14.7
C3		Unknown	Urea +RT	15.53	15.53			0				Trizol 1 -RT	30.3
C4		Unknown	Urea +RT	15.43	15.43			0				Trizol 2 +RT	14.8
C5		Unknown	Urea -RT	25.35	25.35			0	25.39			Trizol 2 -RT	29
C6		Unknown	Urea -RT	25.58	25.58			0				Trizol 3 +RT	14.9
C7		Unknown	Urea -RT	25.24	25.24			0				Trizol 3 -RT	30.2
C8		Unknown	Trizol -RT	31.21	31.21			0	30.2533			Trizol 4 +RT	14.8
C9		Unknown	Trizol -RT	31	31			0				Trizol 4 -RT	30.4
C10		Unknown	Trizol -RT	28.55	28.55			0
D2		Unknown	Urea +RT	16.29	16.29			0	16.2433
D3		Unknown	Urea +RT	16.19	16.19			0
D4		Unknown	Urea +RT	16.25	16.25			0
D5		Unknown	Urea -RT	26.84	26.84			0	26.9167
D6		Unknown	Urea -RT	27.07	27.07			0
D7		Unknown	Urea -RT	26.84	26.84			0
D8		Unknown	Trizol +RT	14.92	14.92			0	14.8067
D9		Unknown	Trizol +RT	14.82	14.82			0
D10		Unknown	Trizol +RT	14.68	14.68			0
E2		Unknown	Urea +RT	14.83	14.83			0	14.6667
E3		Unknown	Urea +RT	14.66	14.66			0
E4		Unknown	Urea +RT	14.51	14.51			0
E5		Unknown	Urea -RT	26.24	26.24			0	26.1533
E6		Unknown	Urea -RT	26.16	26.16			0
E7		Unknown	Urea -RT	26.06	26.06			0
E8		Unknown	Trizol -RT	26.15	26.15			0	29.0233
E9		Unknown	Trizol -RT	30.18	30.18			0
E10		Unknown	Trizol -RT	30.74	30.74			0
F2		Unknown	Trizol +RT	15.09	15.09			0	14.9167
F3		Unknown	Trizol +RT	14.87	14.87			0
F4		Unknown	Trizol +RT	14.79	14.79			0
F5		Unknown	Trizol -RT	29.67	29.67			0	30.2267
F6		Unknown	Trizol -RT	30.38	30.38			0
F7		Unknown	Trizol -RT	30.63	30.63			0
F8		Unknown	H2O	31.32	31.32			0	31.3067
F9		Unknown	H2O	31.48	31.48			0
F10		Unknown	H2O	31.12	31.12			0
G2		Unknown	Trizol +RT	14.66	14.66			0	14.77
G3		Unknown	Trizol +RT	14.72	14.72			0
G4		Unknown	Trizol +RT	14.93	14.93			0
G5		Unknown	Trizol -RT	30.5	30.5			0	30.38
G6		Unknown	Trizol -RT	30.57	30.57			0
G7		Unknown	Trizol -RT	30.07	30.07			0
