# Supplementary material for: Low-toxic and organic solvent-free isolation of RNA
Source: PLoS One. 2026 Apr 15;21(4):e0345312. doi: 10.1371/journal.pone.0345312 (PMC13082646; doi:10.1371/journal.pone.0345312)
Supplement: S5 Table — (XLSX) [file pone.0345312.s007.xlsx]

## Sheet: Urea
Family	Member	Database	Accession	Score	Mass	Num. of matches	Num. of significant matches	Num. of sequences	Num. of significant sequences	emPAI	Description
1	1	Contaminants_MaxQuant	P04264	1518	66149	44	44	21	21	2.34	SWISS-PROT:P04264 Tax_Id=9606 Gene_Symbol=KRT1 Keratin, type II cytoskeletal 1
1	2	Contaminants_MaxQuant	P35908	391	66110	13	13	10	10	0.77	SWISS-PROT:P35908 Tax_Id=9606 Gene_Symbol=KRT2 Keratin, type II cytoskeletal 2 epidermal
1	3	Contaminants_MaxQuant	P13647	160	62568	9	9	9	9	0.73	SWISS-PROT:P13647 Tax_Id=9606 Gene_Symbol=KRT5 Keratin, type II cytoskeletal 5
1	4	Contaminants_MaxQuant	P02538	145	60293	7	7	7	7	0.55	SWISS-PROT:P02538 Tax_Id=9606 Gene_Symbol=KRT6A Keratin, type II cytoskeletal 6A
2	1	Drosophila	MLR_DROME	1397	23700	34	34	11	11	6.75	Myosin regulatory light chain 2 OS=Drosophila melanogaster OX=7227 GN=Mlc2 PE=1 SV=2
3	1	Contaminants_MaxQuant	P13645	988	59703	39	39	16	16	1.94	SWISS-PROT:P13645 Tax_Id=9606 Gene_Symbol=KRT10 Keratin, type I cytoskeletal 10
3	2	Contaminants_MaxQuant	P35527	747	62320	25	25	12	12	1.35	SWISS-PROT:P35527 Tax_Id=9606 Gene_Symbol=KRT9 Keratin, type I cytoskeletal 9
3	3	Contaminants_MaxQuant	P02533	309	51875	17	17	11	11	1.4	SWISS-PROT:P02533 Tax_Id=9606 Gene_Symbol=KRT14 Keratin, type I cytoskeletal 14
3	4	Contaminants_MaxQuant	P08779	299	51578	15	15	10	10	1.24	SWISS-PROT:P08779 Tax_Id=9606 Gene_Symbol=KRT16 Keratin, type I cytoskeletal 16
3	5	Contaminants_MaxQuant	Q04695	183	48361	9	9	6	6	0.6	SWISS-PROT:Q04695 Tax_Id=9606 Gene_Symbol=KRT17 Keratin, type I cytoskeletal 17
4	1	Contaminants_MaxQuant	P00761	888	25078	33	33	8	8	2.3	SWISS-PROT:P00761|TRYP_PIG Trypsin - Sus scrofa (Pig).
5	1	Drosophila	ATPG_DROME	851	33078	31	31	13	13	3.92	ATP synthase subunit gamma, mitochondrial OS=Drosophila melanogaster OX=7227 GN=ATPsyngamma PE=2 SV=2
6	1	Drosophila	ADT_DROME	486	34421	21	21	14	14	4.17	ADP,ATP carrier protein OS=Drosophila melanogaster OX=7227 GN=sesB PE=2 SV=4
7	1	Drosophila	A0A023GQA5_DROME	368	30365	10	10	9	9	2.04	Prohibitin OS=Drosophila melanogaster OX=7227 GN=Phb1 PE=1 SV=1
8	1	Drosophila	D3DMY5_DROME	287	29688	8	8	5	5	0.89	14-3-3 protein epsilon (Fragment) OS=Drosophila melanogaster OX=7227 GN=14-3-3epsilon-RD PE=2 SV=1
8	2	Drosophila	1433Z_DROME	89	28324	3	3	3	3	0.49	14-3-3 protein zeta OS=Drosophila melanogaster OX=7227 GN=14-3-3zeta PE=1 SV=1
9	1	Drosophila	VDAC_DROME	207	30531	6	6	4	4	0.64	Voltage-dependent anion-selective channel OS=Drosophila melanogaster OX=7227 GN=porin PE=1 SV=3
10	1	Drosophila	A0A0B4KG06_DROME	119	32692	6	6	6	6	0.99	Tropomyosin 1, isoform S OS=Drosophila melanogaster OX=7227 GN=Tm1 PE=1 SV=1
10	2	Drosophila	A0A0B4K661_DROME	98	29248	6	6	6	6	1.16	Tropomyosin 1, isoform Q OS=Drosophila melanogaster OX=7227 GN=Tm1 PE=1 SV=1
10	3	Drosophila	A0A0B4KHJ9_DROME	42	32901	2	2	2	2	0.26	Tropomyosin 2, isoform E OS=Drosophila melanogaster OX=7227 GN=Tm2 PE=1 SV=1
11	1	Drosophila	ATPB_DROME	98	54074	5	5	5	5	0.42	ATP synthase subunit beta, mitochondrial OS=Drosophila melanogaster OX=7227 GN=ATPsynbeta PE=1 SV=3
12	1	Drosophila	A0A0B4LH50_DROME	94	42174	6	6	4	4	0.43	Actin 87E, isoform C OS=Drosophila melanogaster OX=7227 GN=Act87E PE=3 SV=1
13	1	Drosophila	A1Z8Y3_DROME	75	26941	4	4	4	4	0.74	Cuticular protein 49Ab OS=Drosophila melanogaster OX=7227 GN=Cpr49Ab PE=4 SV=1
14	1	Drosophila	A4V4Q6_DROME	73	24813	4	4	4	4	0.83	Troponin I OS=Drosophila melanogaster OX=7227 GN=wupA PE=1 SV=1
15	1	Drosophila	Q7JUS9_DROME	68	41040	3	3	3	3	0.32	Phosphate carrier protein, mitochondrial OS=Drosophila melanogaster OX=7227 GN=Mpcp1 PE=1 SV=1
16	1	Drosophila	X2JGM9_DROME	66	29230	3	3	3	3	0.47	40S ribosomal protein S4 OS=Drosophila melanogaster OX=7227 GN=RpS4 PE=3 SV=1
17	1	Contaminants_MaxQuant	Q86YZ3	63	283140	2	2	2	2	0.03	SWISS-PROT:Q86YZ3 Tax_Id=9606 Gene_Symbol=HRNR Hornerin
18	1	Drosophila	H0RNH3_DROME	61	29446	2	2	2	2	0.29	Extracellular superoxide dismutase [Cu-Zn] (Fragment) OS=Drosophila melanogaster OX=7227 GN=CCS-RB PE=2 SV=1
19	1	Drosophila	GNPI_DROME	60	30919	2	2	1	1	0.13	Glucosamine-6-phosphate deaminase OS=Drosophila melanogaster OX=7227 GN=Gnpda PE=2 SV=1
20	1	Drosophila	COLT_DROME	58	33273	1	1	1	1	0.12	Congested-like trachea protein OS=Drosophila melanogaster OX=7227 GN=colt PE=2 SV=1
21	1	Drosophila	SDHB_DROME	53	34460	4	4	4	4	0.55	Succinate dehydrogenase [ubiquinone] iron-sulfur subunit, mitochondrial OS=Drosophila melanogaster OX=7227 GN=SdhB PE=2 SV=2

## Sheet: Trizol
Family	Member	Database	Accession	Score	Mass	Num. of matches	Num. of significant matches	Num. of sequences	Num. of significant sequences	emPAI	Description
1	1	Contaminants_MaxQuant	P04264	2769	66149	76	76	29	29	4.91	SWISS-PROT:P04264 Tax_Id=9606 Gene_Symbol=KRT1 Keratin, type II cytoskeletal 1
1	2	Contaminants_MaxQuant	P35908	531	66110	23	23	15	15	1.36	SWISS-PROT:P35908 Tax_Id=9606 Gene_Symbol=KRT2 Keratin, type II cytoskeletal 2 epidermal
1	3	Contaminants_MaxQuant	P02538	481	60293	26	26	18	18	2.1	SWISS-PROT:P02538 Tax_Id=9606 Gene_Symbol=KRT6A Keratin, type II cytoskeletal 6A
1	4	Contaminants_MaxQuant	P13647	359	62568	22	22	15	15	1.48	SWISS-PROT:P13647 Tax_Id=9606 Gene_Symbol=KRT5 Keratin, type II cytoskeletal 5
1	5	Contaminants_MaxQuant	Q7Z794	123	62050	6	6	5	5	0.36	SWISS-PROT:Q7Z794 Tax_Id=9606 Gene_Symbol=KRT77 Keratin 77
2	1	Contaminants_MaxQuant	P13645	1612	59703	68	68	25	25	4.55	SWISS-PROT:P13645 Tax_Id=9606 Gene_Symbol=KRT10 Keratin, type I cytoskeletal 10
2	2	Contaminants_MaxQuant	P35527	1103	62320	38	38	19	19	2.82	SWISS-PROT:P35527 Tax_Id=9606 Gene_Symbol=KRT9 Keratin, type I cytoskeletal 9
2	3	Contaminants_MaxQuant	P02533	541	51875	25	25	11	11	1.4	SWISS-PROT:P02533 Tax_Id=9606 Gene_Symbol=KRT14 Keratin, type I cytoskeletal 14
2	4	Contaminants_MaxQuant	P08779	438	51578	22	22	10	10	1.24	SWISS-PROT:P08779 Tax_Id=9606 Gene_Symbol=KRT16 Keratin, type I cytoskeletal 16
2	5	Contaminants_MaxQuant	Q04695	289	48361	15	15	7	7	0.73	SWISS-PROT:Q04695 Tax_Id=9606 Gene_Symbol=KRT17 Keratin, type I cytoskeletal 17
3	1	Contaminants_MaxQuant	P00761	1278	25078	34	34	7	7	1.84	SWISS-PROT:P00761|TRYP_PIG Trypsin - Sus scrofa (Pig).
4	1	Contaminants_MaxQuant	Q86YZ3	104	283140	4	4	3	3	0.04	SWISS-PROT:Q86YZ3 Tax_Id=9606 Gene_Symbol=HRNR Hornerin
